# Supplementary material for: Investigating the antimethanogenic effects of selected nitro-compounds on methane production, rumen fermentation, and methanogenic archaea in vitro
Source: Appl Environ Microbiol. 2025 Nov 28;91(12):e01033-25. doi: 10.1128/aem.01033-25 (PMC12724261; doi:10.1128/aem.01033-25)
Supplement: Table S2 — Genus-level abundances. [file aem.01033-25-s0003.xlsx]

## Sheet: Table S2
Table S2: Bacterial relative abundance (%) at the genus level across samples from 16S rRNA amplicon sequencing data
SampleID	S19A	S1A	S10A	S23A	S4A	S13A	S27A	S7A	S16A	S20P	S1P	S11P	S24P	S4P	S14P	S29P	S8P	S17P	S22N	S2N	S13N	S25N	S5N	S16N	S29N	S10N	S19N
Group	ENA Control	ENA 8mM	ENA 16mM	ENA Control	ENA 8mM	ENA 16mM	ENA Control	ENA 8mM	ENA 16mM	ENP Control	ENP 8mM	ENP 16mM	ENP Control	ENP 8mM	ENP 16mM	ENP Control	ENP 8mM	ENP 16mM	Nitrate Control	Nitrate 12mM	Nitrate 24mM	Nitrate Control	Nitrate 12mM	Nitrate 24mM	Nitrate Control	Nitrate 12mM	Nitrate 24mM
Timepoint	6Hrs	6Hrs	6Hrs	12Hrs	12Hrs	12Hrs	24Hrs	24Hrs	24Hrs	6Hrs	6Hrs	6Hrs	12Hrs	12Hrs	12Hrs	24Hrs	24Hrs	24Hrs	6Hrs	6Hrs	6Hrs	12Hrs	12Hrs	12Hrs	24Hrs	24Hrs	24Hrs
Type	Invitro	Invitro	Invitro	Invitro	Invitro	Invitro	Invitro	Invitro	Invitro	Invitro	Invitro	Invitro	Invitro	Invitro	Invitro	Invitro	Invitro	Invitro	Invitro	Invitro	Invitro	Invitro	Invitro	Invitro	Invitro	Invitro	Invitro
Extraction	DNA	DNA	DNA	DNA	DNA	DNA	DNA	DNA	DNA	DNA	DNA	DNA	DNA	DNA	DNA	DNA	DNA	DNA	DNA	DNA	DNA	DNA	DNA	DNA	DNA	DNA	DNA
Grp	ENA	ENA	ENA	ENA	ENA	ENA	ENA	ENA	ENA	ENP	ENP	ENP	ENP	ENP	ENP	ENP	ENP	ENP	Nitrate	Nitrate	Nitrate	Nitrate	Nitrate	Nitrate	Nitrate	Nitrate	Nitrate
Bacteria Unclassified 1	0.145109	0.203429	0.238836	0	0	0.0521006	0.0845023	0.0735114	0.0786267	0	0.0571021	0.126103	0.0795837	0.100015	0.0203293	0.0434562	0.102947	0.0748559	0.10094	0.0265657	0.127656	0.115065	0.100926	0.156136	0.0472545	0.0670191	0.03615
Actinobacteria Coriobacteriaceae Unclassified 2	0.15317	0.319675	0.238836	0.375815	0.164832	0.203666	0.232381	0.261804	0.231512	0.344295	0.0523436	0.180148	0.0673401	0.0854963	0.203293	0.239009	0.0729207	0.142226	0.163056	0.09298	0.120147	0.0885112	0.148421	0.104091	0.113411	0.126592	0.0451875
Actinobacteria Adlercreutzia	0.0161232	0.0166065	0.0180253	0.0442136	0.00969603	0.00947284	0	0.0180554	0.00873629	0.0421585	0	0.0135111	0.0673401	0.0209708	0	0	0.0428945	0	0	0.0199243	0	0.0796601	0	0.0208182	0	0	0
Actinobacteria Atopobium	0.0362772	0	0.0180253	0.071847	0.106656	0.056837	0.0676018	0.0322418	0.0480496	0.0772906	0	0.0495406	0.0673401	0.00483941	0.0135529	0	0.0300262	0.0598847	0	0.0664143	0.0450552	0	0	0.0312272	0	0.0819123	0
Bacteroidetes Bacteroidales Unclassified 1	0.0483695	0.15361	0.121671	0.270808	0.237553	0.170511	0.118303	0.19732	0.362556	0.456717	0.937426	0.558458	0.612182	0.664613	0.467575	0.369378	0.574787	0.284452	0.326112	0.51139	0.735901	0.601876	0.682736	0.915999	0.283527	0.677638	0.39765
Bacteroidetes Bacteroidales Unclassified 2	3.95421	4.874	3.3437	7.66552	6.75328	6.70677	9.3882	8.31968	8.22085	7.10371	9.08399	8.71915	8.03796	9.36588	9.39215	10.4223	12.122	9.46927	11.0956	10.8322	10.1524	9.44415	8.41843	7.69231	9.22408	8.98056	11.9205
Bacteroidetes BS11 Unclassified	0.0241848	0.0373646	0.0315443	0.0497402	0.0824162	0.0142092	0.245057	0.11994	0.0393133	0.17566	0.114204	0.0990812	0.0979492	0.0903357	0.0677645	0.0217281	0.0386051	0.239539	0.0698812	0.259016	0.420515	0.150469	0.148421	0.208182	0.368585	0.223397	0.126525
Bacteroidetes BF311	0.0644927	0.0622743	0.0225317	0.287388	0.111504	0.175247	0.502789	0.31468	0.497969	0.0210793	0.79467	0.535939	0.648913	1.19533	1.07068	1.02122	1.08952	0.733588	1.28116	0.690709	0.428024	0.601876	0.433389	0.707817	0.671014	0.439348	0.777225
Bacteroidetes Prevotellaceae Unclassified 1	0.624773	0.3861	0.599342	0.68531	0.494497	0.70099	0.773196	0.535215	0.5897	0.217819	0.390197	0.833183	0.685644	0.71462	0.887714	0.34765	0.317419	0.0598847	0.209644	0.205884	0.27784	0.106213	0.480883	0.0832726	0.680465	0.156378	0.126525
Bacteroidetes Prevotellaceae Unclassified 2	0.781974	0.087184	0.351494	0.978225	1.15383	0.966229	0.946426	0.815074	0.947888	0.421585	1.66548	1.3421	1.54882	1.66637	1.49082	0.745998	0.643418	0.613818	0.590108	0.411769	0.818503	1.10639	1.12206	0.853544	0.869483	0.714871	0.307275
Bacteroidetes Prevotella	22.9151	17.1503	19.1925	14.3805	12.3624	15.275	11.2642	12.8774	12.6764	13.6453	19.2006	23.802	17.7288	21.1466	25.3168	16.086	20.2677	13.8633	13.3163	11.3967	18.3224	14.861	16.6469	14.8746	20.31	12.9421	11.9476
Bacteroidetes RF16 Unclassified	0	0	0	0	0	0.0284185	0.00845023	0.0141864	0	0	0.461575	0.0315259	0	0.0258102	0.0542116	0.0217281	0.0343156	0.0149712	0.054352	0	0.0300368	0.0973624	0.0771788	0.0936817	0.10396	0.0297863	0.0723
Bacteroidetes S24-7 Unclassified	4.17994	6.40595	3.42481	6.71493	6.61754	7.74878	8.47135	6.87267	8.81492	4.93957	1.60362	2.58962	2.37527	2.64071	2.94775	3.94003	4.64977	5.46448	1.91785	2.34443	1.50184	1.82333	1.8701	1.38441	1.74842	1.52655	2.37686
Bacteroidetes [Paraprevotellaceae] Unclassified 1	0	0.0332129	0.0225317	0	0.0824163	0.0473642	0.0253507	0.0296625	0.00873629	0	0.0713776	0.0720591	0.0795837	0.116146	0.0745409	0.0506989	0.0643418	0.0224568	0.0465875	0	0.0675828	0.106213	0.0178105	0	0	0	0.054225
Bacteroidetes [Paraprevotellaceae] Unclassified 2	0.991576	1.24964	1.1401	1.29325	1.64348	0.980439	0.621092	0.736404	0.733849	1.82687	3.01213	2.61665	2.05693	2.13741	1.85675	0.905338	1.08523	0.546448	0.72987	1.13568	1.32162	1.5755	1.13393	1.43645	1.08685	1.48187	0.885676
Bacteroidetes CF231	0.169293	0.199278	0.117165	0.397922	0.286033	0.506797	0.299983	0.345633	0.152885	0.217819	0.528194	0.427851	0.330578	0.35973	0.406587	0.485261	0.463261	0.172169	0.287289	0.577804	0.37546	0.31864	0.445262	0.510045	0.557603	0.364882	0.488025
Bacteroidetes YRC22	0.30634	0.145307	0.455139	0.364762	0.494497	0.440487	0.350685	0.625492	0.414974	0.393479	1.4561	0.972798	0.850934	0.708167	0.528563	0.593902	0.561918	0.351823	0.419287	0.444976	0.84854	1.11524	0.759915	0.603726	0.907287	0.632958	0.524175
Cyanobacteria YS2 Unclassified	0.0161232	0	0	0.0276335	0	0	0	0.00773804	0	0	0.247442	0.0225185	0	0.035489	0.0338822	0.072427	0.0085789	0	0.0388229	0.152753	0.120147	0.0796601	0.219663	0.1145	0.0756072	0.052126	0.03615
Cyanobacteria Streptophyta Unclassified	0.0282156	0	0.040557	0	0	0	0	0.00644837	0	0.0140528	0	0.0180148	0.0183655	0	0.0271058	0	0.0128684	0.0149712	0	0	0	0	0	0	0.0189018	0	0
Elusimicrobia Endomicrobia Unclassified	0	0	0	0	0	0	0	0	0	0	0	0	0	0.00483941	0	0.0217281	0	0	0.0310583	0.0664143	0.0300368	0	0.0237473	0.0416363	0.0378036	0.0223397	0
Fibrobacteres Fibrobacter	0.528034	0.166065	0.0450633	1.42036	0.814466	1.56302	7.47423	4.48291	6.05862	0.17566	18.8913	2.25185	4.27916	5.72341	4.26916	3.05642	4.9629	3.06161	6.22719	4.13097	1.19396	4.04496	3.03966	4.25731	3.86542	4.39348	6.34433
Firmicutes Streptococcus	0	0.0124549	0	0.0165801	0.0242401	0	0.0507014	0.0270831	0	0	0	0.00900739	0	0	0	0.0217281	0.0128684	0	0	0.199243	0	0.0177022	0.0890525	0	0	0.0297863	0
Firmicutes Clostridiales Unclassified 1	6.98134	6.85847	4.33058	8.23477	6.4624	7.36987	9.48116	7.7935	8.28201	7.00534	3.21199	5.3639	5.1607	5.04267	5.54313	6.44601	5.88513	5.74893	4.59663	5.67842	5.57182	4.58488	5.85965	4.98595	5.68944	5.82322	5.17849
Firmicutes Clostridiales Unclassified 2	9.60135	10.57	6.50264	8.98088	7.98468	10.2401	7.91786	8.71948	7.84519	11.8465	3.84487	7.46262	8.10529	6.4219	6.22755	8.16977	6.30978	9.49921	11.74	12.6386	9.86709	8.87768	10.8228	9.46185	10.1597	10.2912	10.7817
Firmicutes Christensenellaceae Unclassified	0.519973	0.58953	0.121671	1.09429	1.01808	0.838346	0.709819	0.696424	0.454287	1.03991	0.280752	0.513421	0.575452	0.288752	0.372704	0.528717	0.291683	0.853357	0.419287	0.544597	0.998723	0.761197	0.777725	0.895181	0.860032	1.01273	0.68685
Firmicutes Clostridium 1	0.133016	0.261552	0.13519	0.276335	0.290881	0.161038	0.342234	0.386902	0.135413	0.512929	0.166548	0.184651	0.563208	0.237131	0.230399	0.506989	0.171578	0.830901	0.628931	1.03606	0.795975	0.849708	0.623367	0.759863	0.973443	0.506367	0.985088
Firmicutes Anaerofustis	0	0.0207581	0	0.0607936	0.0193921	0.0189457	0.0169005	0.0206348	0.0262089	0	0	0	0.0183655	0.0177445	0	0	0.0257367	0	0.0155292	0.0265657	0.0150184	0.0177022	0	0	0.0378036	0	0
Firmicutes Lachnospiraceae Unclassified 1	2.89411	2.24602	4.7677	2.84072	3.4227	2.06508	3.98851	5.28379	3.94444	3.52726	2.22698	3.27419	3.618	3.57471	2.96131	5.43927	4.757	6.04087	7.95869	7.89666	3.79966	4.7442	3.86488	5.74581	3.51574	4.93708	5.8563
Firmicutes Lachnospiraceae Unclassified 2	2.32174	3.15523	2.51453	2.5257	2.9379	2.53398	3.08856	3.52339	2.90919	4.17369	2.11754	2.16628	2.84665	2.16322	2.30399	3.3244	2.28628	3.50326	2.11197	2.07213	2.05001	1.92069	2.3213	1.4885	1.63501	2.64353	2.83778
Firmicutes Anaerostipes	0	0.0207581	0	0.0552669	0	0	0.0295758	0	0	0	0	0	0	0	0	0	0.0343156	0	0	0.0199243	0.0150184	0.0177022	0	0	0	0	0
Firmicutes Butyrivibrio	15.0308	14.5722	18.3272	12.0869	13.1624	12.1536	8.86429	9.30757	10.4093	13.0972	5.71972	10.7323	9.28681	9.03196	8.61964	9.60382	6.88457	7.60536	4.85286	7.41848	10.205	7.8598	9.7839	9.83658	8.42075	9.77735	6.2178
Firmicutes Coprococcus	0.786005	0.776352	0.743545	1.08876	0.426625	0.696253	0.350685	0.545532	0.554755	1.10315	1.09921	0.522428	0.422406	0.588795	0.51501	0.304194	0.763522	0.44165	0.737635	0.830179	1.01374	0.885112	1.25267	0.312272	1.25697	0.588279	0.68685
Firmicutes Moryella	0.959329	1.09603	0.572304	0.922958	0.964755	0.989911	0.359135	0.371426	0.54165	1.32799	0.628123	0.995316	0.685644	0.675905	0.867385	0.80394	0.797838	0.935699	0.434816	0.537956	0.675828	0.725792	0.516504	0.468409	0.973443	0.647852	0.39765
Firmicutes Pseudobutyrivibrio	3.52695	0.979782	15.1458	2.35437	7.18476	2.42978	2.06186	6.09242	3.22369	2.75436	3.33571	5.46748	10.0826	8.01245	5.66511	5.44651	8.31725	6.68463	11.1111	9.23159	9.39401	11.8871	7.46853	12.5013	5.35866	12.3017	12.3452
Firmicutes Shuttleworthia	0.116893	0	0.189266	0	0	0	0	0.0348212	0	0	0	0	0	0.0145182	0	0	0.0128684	0	0.178585	0	0	0.168171	0.035621	0.0936817	0	0.0223397	0.0813375
Firmicutes Syntrophococcus	0.0765851	0	0.0180253	0.071847	0.0581762	0	0.114078	0.0219245	0	0	0	0	0	0.0129051	0	0.0434562	0	0	0	0	0	0	0	0.0520454	0	0.0297863	0
Firmicutes Ruminococcaceae Unclassified 1	0.689266	0.431768	0.112658	0.458716	0.397537	0.478378	0.494338	0.615174	0.567859	0.892355	0.0808946	0.373806	0.489746	0.312949	0.406587	0.61563	0.398919	0.875814	0.465875	0.425052	0.413006	0.416003	0.46901	0.312272	0.661563	0.387222	0.46995
Firmicutes Ruminococcaceae Unclassified 2	3.65593	4.49205	1.98729	5.19509	3.90265	6.23786	6.5616	5.78032	5.42524	4.53204	2.0414	2.14376	4.32813	2.0874	2.09392	4.78018	2.62514	5.94356	4.94604	5.0342	4.51303	4.55833	5.64593	5.26699	5.32086	4.69879	5.25079
Firmicutes Oscillospira	0.310371	0.606136	0.306431	0.497402	0.56237	0.473642	0.308433	0.281149	0.349452	0.400506	0.109446	0.243199	0.0489746	0.169379	0.216846	0.115883	0.334577	0.261996	0.349406	0.119546	0.510626	0.539919	0.474947	0.322681	0.255174	0.335096	0.271125
Firmicutes Ruminococcus	4.04289	6.36443	3.79884	6.98574	5.58491	6.05788	4.75325	4.08182	4.66081	5.31197	1.69879	2.87786	3.42822	2.06482	1.93129	3.35337	0.969416	3.59308	2.92725	2.82261	4.88849	4.42556	5.30159	3.4454	5.2169	3.61903	3.06371
Firmicutes Veillonellaceae Unclassified 2	0.411141	0.278158	0.112658	0.182381	0.387841	0.113674	0.312658	0.272121	0.463024	0.245925	0.247442	0.405332	0.153046	0.488781	0.264281	0.0869124	0.102947	0.344337	0.349406	0.106263	0.135166	0.15932	0.142484	0.218591	0.236273	0.230844	0.316313
Firmicutes Anaerovibrio	1.20118	0.84693	1.88365	0.729524	0.824163	0.525742	0.502789	0.510711	0.467392	0.112423	0.171306	0.531436	0.544842	0.548467	0.481128	0.427319	0.416077	0.583876	0.232937	0.212526	0.202748	0.0265534	0.035621	0.124909	0.292978	0.134038	0.126525
Firmicutes Schwartzia	0.241848	0.182671	0.13519	0.0607936	0.227857	0	0.152104	0.134126	0.135413	0.0421585	0	0.1216	0.13468	0.0984014	0	0.0941551	0.132973	0	0.0465875	0	0	0	0	0	0	0	0
Firmicutes Selenomonas	0.10077	0.0705775	0.108152	0.0552669	0.0290881	0.0189457	0.0338009	0	0.0131044	0	0.028551	0	0.0550964	0.0290365	0.108423	0.0362135	0.132973	0.0149712	0.0698812	0	0.0450552	0	0	0.0728635	0	0.0446794	0.03615
Firmicutes Succiniclasticum	6.3485	8.68933	4.72264	4.58163	6.77752	5.75948	3.24911	3.18033	4.15848	6.27459	2.87414	5.29184	3.21396	3.20369	4.75029	4.68603	3.6589	4.49135	2.95054	2.33114	3.38665	3.54045	3.1109	1.93609	3.03374	2.65098	2.0244
Firmicutes [Mogibacteriaceae] Unclassified	0.882744	1.05036	0.57681	1.58616	1.54167	1.65775	1.82947	2.05574	2.00498	1.68634	0.466334	0.851198	1.43863	0.946912	1.2943	2.38285	1.30399	1.83397	1.18022	2.55695	0.788466	0.823155	1.34766	1.21786	0.973443	1.03507	1.55445
Firmicutes Mogibacterium	0	0	0	0	0.014544	0	0	0.00386902	0.00873629	0.0140528	0	0	0.0244873	0.00645255	0	0.0217281	0	0	0	0	0	0	0	0	0	0	0
Firmicutes Erysipelotrichaceae Unclassified 2	0.0443388	0.0498194	0.0495696	0.0607936	0.0824162	0.0757827	0.0253507	0.0528766	0.0349452	0.0210793	0.0237925	0.0180148	0.0122437	0.0161314	0	0.0506989	0.047184	0.0224568	0.0232937	0.0132829	0.0150184	0.0177022	0.071242	0.0312272	0	0	0.018075
Firmicutes Bulleidia	0.133016	0.161913	0.13519	0.237648	0.14544	0.194193	0.147879	0.0967255	0.109204	0.330242	0.0618606	0.0450369	0.13468	0.103241	0.182964	0.159339	0.0557629	0.209597	0.124233	0.0199243	0.0525644	0.070809	0.0474947	0.0832726	0.179567	0.163825	0.117488
Firmicutes L7A_E11	0.237817	0.265703	0.121671	0.215541	0.378145	0.468905	0.261957	0.242459	0.148517	0.267004	0.161789	0.283733	0.220386	0.245197	0.298164	0.18831	0.145841	0.134741	0.442581	0.411769	0.270331	0.345194	0.308715	0.281045	0.255174	0.208504	0.298238
Firmicutes RFN20	0.0282156	0.0207581	0.013519	0	0.106656	0.156302	0.194355	0.166368	0.109204	0.0772906	0.314061	0.184651	0.446893	0.141956	0.0474351	0.333164	0.15442	0.359308	0.357171	0.37192	0.105129	0.203576	0.148421	0.239409	0.274076	0.215951	0.533213
Firmicutes Sharpea	0.177355	0.361191	0.166734	0.182381	0.213313	0.11841	0.0422511	0.0335315	0.0349452	0	0	0	0	0	0	0	0	0	0	0	0	0	0	0	0	0	0
Firmicutes p-75-a5	0.10077	0.224187	0.0585823	0.259755	0.130896	0.19893	0.211256	0.123809	0.16599	0.119449	0.0666191	0.144118	0.0612182	0.0758175	0.1152	0.0651843	0.0643418	0.0673703	0.0465875	0.0664143	0.037546	0.0442556	0	0.0936817	0.0661563	0.0223397	0
Proteobacteria Unclassified	0	0	0	0	0	0	0	0.00386902	0	0	0.0428266	0.0495406	0.0367309	0	0	0	0.0257367	0	0	0	0.0150184	0	0	0	0	0.0223397	0.0903751
Proteobacteria Alphaproteobacteria Unclassified	0	0.0124549	0	0	0	0	0.0591516	0	0.0524178	0	0.0523436	0.00900739	0.0244873	0.0161314	0.0203293	0	0.0257367	0.0224568	0	0.0332071	0.0901104	0.106213	0.0771788	0.0624545	0.132313	0.0148931	0.117488
Proteobacteria RF32 Unclassified	0.020154	0.00830323	0.027038	0.0165801	0.0242401	0	0	0.0245038	0	0.0281057	0.12848	0.0180148	0.0734619	0.0177445	0.0203293	0.0217281	0.0128684	0	0	0.04649	0.0525644	0.0177022	0.0653052	0.0416363	0.094509	0.141485	0
Proteobacteria Rickettsiales Unclassified	0	0	0	0	0.0290881	0.00947284	0.109853	0.0580353	0.0786267	0.0210793	0	0	0	0	0	0.0579416	0	0.0823415	0.0388229	0.132829	0	0.132767	0	0.0832726	0.0378036	0.171271	0.117488
Proteobacteria Sutterella	0	0.0124549	0	0	0	0.00947284	0.0211256	0.0283728	0.0174726	0	0.0333095	0.0180148	0.0550964	0.046781	0.0542116	0.072427	0.0214473	0.0149712	0.054352	0.0132829	0	0.0265534	0	0	0	0	0.0451875
Proteobacteria GMD14H09 Unclassified	0.020154	0.0207581	0.0225317	0.0386869	0.0290881	0.00947284	0	0.0257935	0	0	0	0.0135111	0.0550964	0.0241971	0.0542116	0.0362135	0	0	0.0155292	0.0332071	0.037546	0	0.0831156	0.0624545	0.0850581	0.0148931	0.0632625
Proteobacteria Succinivibrionaceae Unclassified	0.108831	0	0.0585823	0	0	0	0	0.00257935	0	0.0210793	0	0.0270222	0	0.0435547	0	0	0	0	0	0.0132829	0.0450552	0	0.0415578	0	0.094509	0	0
Proteobacteria Succinivibrio	0.00806159	0	0.081114	0	0	0	0	0	0	0	0.0142755	0	0	0	0.0271058	0	0.0085789	0	0	0	0.0225276	0	0	0.0416363	0	0	0
SR1 Unclassified	0.673143	0.622743	0.838178	0.624516	0.61085	0.274712	0.287308	0.273411	0.262089	0.997752	0.418749	0.909746	0.43465	0.635576	0.894491	0.376621	0.651997	0.351823	0.163056	0.192601	0.367951	0.274385	0.37402	0.405954	0.434742	0.327649	0
Spirochaetes Sphaerochaeta	0.020154	0	0	0.0386869	0	0	0	0.00773804	0.0349452	0.0210793	0.038068	0	0.0183655	0.0193576	0.0135529	0	0	0	0	0.0332071	0.0300368	0	0.0237473	0	0	0.0372329	0.0271125
Spirochaetes Spirochaetaceae Unclassified	0	0	0	0	0.00969603	0	0.0760521	0.00773804	0	0	0.0142755	0	0.0673401	0.0129051	0	0.0796697	0	0	0.139762	0.199243	0	0.150469	0.0593683	0.0832726	0.0283527	0.0893589	0.18075
Spirochaetes Treponema	0.511911	0.261552	0.153215	0.574776	1.01808	0.563634	1.16191	1.30128	1.36286	0.351321	8.15132	1.9501	2.29568	4.67649	3.00197	1.41233	4.14361	2.37293	2.4769	2.21824	1.38169	2.88547	1.71574	3.76809	1.01125	2.68077	1.62675
Synergistetes Pyramidobacter	0.0322464	0.0249097	0.0180253	0	0.0484801	0	0.0169005	0.059325	0	0.0772906	0.0237925	0.0135111	0.0367309	0.0225839	0	0.0506989	0.0128684	0	0.116469	0.172677	0	0.0796601	0	0.0624545	0.141764	0	0
Synergistetes TG5	0	0	0	0	0.014544	0	0	0.00386902	0	0	0	0	0.0244873	0	0	0.0796697	0	0.0748559	0.0388229	0	0	0.0265534	0.0178105	0	0	0	0
TM7 F16 Unclassified	0.794067	1.09603	0.81114	0.78479	0.799922	0.539952	0.359135	0.420434	0.30577	0.948567	0.38068	0.617006	0.538721	0.366182	0.670868	0.644601	0.428945	0.486563	0.108704	0.212526	0.322896	0.416003	0.314652	0.197772	0.255174	0.372329	0.39765
Tenericutes Acholeplasmatales Unclassified	0	0	0	0	0	0	0	0.00644837	0.00873629	0.0140528	0.0333095	0.0135111	0	0	0	0	0	0	0.0310583	0.0199243	0	0.0531067	0.0771788	0.0520454	0	0	0
Tenericutes Anaeroplasmataceae Unclassified	0	0.0207581	0	0	0.014544	0.00947284	0	0	0.0262089	0	0	0.0225185	0	0.00967882	0.0271058	0.0217281	0.0214473	0.0149712	0.0232937	0	0.0901104	0.0885112	0.0534315	0.0208182	0.0756072	0.0372329	0
Tenericutes Anaeroplasma	0.149139	0.00830323	0.103646	0.0607936	0.0921123	0.0426278	0.0253507	0.0696424	0.126676	0.0140528	0.590055	0.243199	0.146924	0.08227	0.149082	0.0217281	0.0600523	0.0149712	0.147527	0.0265657	0.172712	0.247831	0.261221	0.176954	0.20792	0.223397	0.117488
Tenericutes RF39 Unclassified	0.802128	0.913356	0.558785	0.65215	0.484801	0.426278	0.321109	0.269542	0.35382	0.519955	0.333095	0.490903	0.318335	0.459744	0.372704	0.333164	0.248788	0.32188	0.326112	0.438334	0.540662	0.398301	0.415578	0.44759	0.567054	0.424455	0.162675
WPS-2 Unclassified	0.120924	0.0498194	0.0585823	0.127114	0.0872643	0.18472	0.122528	0.154761	0.100467	0.140528	0.0142755	0.0675554	0.0857055	0.0548467	0	0.18831	0.0428945	0.104798	0.0465875	0.0265657	0	0.0796601	0.0415578	0	0	0.0148931	0.0723001
