# Supplementary material for: Investigating the antimethanogenic effects of selected nitro-compounds on methane production, rumen fermentation, and methanogenic archaea in vitro
Source: Appl Environ Microbiol. 2025 Nov 28;91(12):e01033-25. doi: 10.1128/aem.01033-25 (PMC12724261; doi:10.1128/aem.01033-25)
Supplement: Table S3 — Spearman correlation. [file aem.01033-25-s0004.xlsx]

## Sheet: Table S3
Table S3: Spearman rank correlation coefficients (rho) between relative abundance of rumen bacterial genera and fermentation characteristics
	Bacteroidetes Bacteroidales Unclassified 2	Bacteroidetes Prevotella	Bacteroidetes S24-7 Unclassified	Bacteroidetes [Paraprevotellaceae] Unclassified 2	Fibrobacteres Fibrobacter	Firmicutes Clostridiales Unclassified 1	Firmicutes Clostridiales Unclassified 2	Firmicutes Lachnospiraceae Unclassified 1	Firmicutes Lachnospiraceae Unclassified 2	Firmicutes Butyrivibrio	Firmicutes Pseudobutyrivibrio	Firmicutes Ruminococcaceae Unclassified 2	Firmicutes Ruminococcus	Firmicutes Succiniclasticum	Firmicutes [Mogibacteriaceae] Unclassified	Spirochaetes Treponema	Acetic acid (mM)	Butyric acid (mM)	Isobutyric acid (mM)	Isovaleric acid (mM)	Propionic acid (mM)	Valeric acid (mM)	Total VFA (mM)	Acetic acid (mol %)	Butyric acid (mol %)	Isobutyric acid (mol %)	Isovaleric acid (mol %)	Propionic acid (mol %)	Valeric acid (mol %)
Bacteroidetes Bacteroidales Unclassified 2	1	0.25	-0.3	0.1	-0.0333333	-0.416667	-0.0166667	0.433333	-0.2	-0.766667	0.45	-0.4	-0.75	0.1	-0.15	0.483333	-0.216667	-0.783333	-0.166667	-0.683333	-0.783333	-0.716667	-0.333333	0.283333	-0.6	0.0666667	-0.65	0.0666667	-0.133333
Bacteroidetes Prevotella	0.25	1	-0.483333	0.55	-0.75	-0.4	-0.05	-0.116667	-0.383333	-0.133333	0.116667	-0.5	-0.15	0.25	-0.283333	0.183333	-0.583333	-0.566667	-0.483333	-0.666667	-0.683333	-0.8	-0.483333	0	-0.4	-0.366667	-0.7	0.1	-0.416667
Bacteroidetes S24-7 Unclassified	-0.3	-0.483333	1	-0.816667	0.416667	0.766667	-0.7	-0.133333	0.566667	0.216667	-0.6	0.65	0.233333	0.516667	0.616667	-0.283333	-0.166667	0.466667	-0.3	0.5	0.45	0.466667	-0.0333333	-0.783333	0.716667	-0.1	0.683333	0.583333	0.8
Bacteroidetes [Paraprevotellaceae] Unclassified 2	0.1	0.55	-0.816667	1	-0.266667	-0.4	0.283333	-0.283333	-0.716667	0.0666667	0.383333	-0.833333	-0.133333	-0.45	-0.583333	0.216667	-0.0166667	-0.333333	0.05	-0.366667	-0.283333	-0.366667	-0.0833333	0.583333	-0.616667	-0.2	-0.666667	-0.366667	-0.816667
Fibrobacteres Fibrobacter	-0.0333333	-0.75	0.416667	-0.266667	1	0.316667	-0.2	-0.3	-0.15	-0.166667	-0.1	0.216667	0.1	-0.416667	-0.15	-0.133333	0.55	0.45	0.3	0.616667	0.566667	0.616667	0.466667	0.0666667	0.3	-0.116667	0.483333	-0.05	0.116667
Firmicutes Clostridiales Unclassified 1	-0.416667	-0.4	0.766667	-0.4	0.316667	1	-0.75	-0.35	0.433333	0.6	-0.683333	0.366667	0.333333	0.45	0.55	-0.3	-0.2	0.4	-0.116667	0.366667	0.45	0.533333	-0.0166667	-0.516667	0.466667	0.166667	0.433333	0.45	0.716667
Firmicutes Clostridiales Unclassified 2	-0.0166667	-0.05	-0.7	0.283333	-0.2	-0.75	1	0.383333	-0.116667	-0.216667	0.533333	-0.05	0.0166667	-0.666667	-0.366667	0	0.566667	0.05	0.616667	0.0333333	0.0333333	0.0166667	0.433333	0.616667	-0.216667	0.283333	-0.05	-0.683333	-0.566667
Firmicutes Lachnospiraceae Unclassified 1	0.433333	-0.116667	-0.133333	-0.283333	-0.3	-0.35	0.383333	1	0.566667	-0.333333	0.616667	0	-0.666667	0.133333	0.4	0.5	-0.216667	-0.383333	-0.0166667	-0.316667	-0.3	-0.35	-0.333333	-0.05	-0.283333	0.366667	-0.0333333	0.216667	0.133333
Firmicutes Lachnospiraceae Unclassified 2	-0.2	-0.383333	0.566667	-0.716667	-0.15	0.433333	-0.116667	0.566667	1	0.216667	-0.183333	0.6	-0.0166667	0.466667	0.866667	-0.133333	-0.25	0.266667	-0.05	0.233333	0.25	0.233333	-0.1	-0.616667	0.466667	0.416667	0.533333	0.466667	0.683333
Firmicutes Butyrivibrio	-0.766667	-0.133333	0.216667	0.0666667	-0.166667	0.6	-0.216667	-0.333333	0.216667	1	-0.45	0.05	0.45	0.25	0.366667	-0.216667	-0.1	0.366667	-0.0333333	0.233333	0.416667	0.466667	-0.0666667	-0.183333	0.2	0.183333	0.233333	0.0166667	0.283333
Firmicutes Pseudobutyrivibrio	0.45	0.116667	-0.6	0.383333	-0.1	-0.683333	0.533333	0.616667	-0.183333	-0.45	1	-0.583333	-0.75	-0.433333	-0.3	0.766667	-0.0666667	-0.483333	0.0166667	-0.333333	-0.266667	-0.45	-0.3	0.35	-0.65	-0.116667	-0.283333	0.0166667	-0.533333
Firmicutes Ruminococcaceae Unclassified 2	-0.4	-0.5	0.65	-0.833333	0.216667	0.366667	-0.05	0	0.6	0.05	-0.583333	1	0.6	0.166667	0.35	-0.616667	0.316667	0.633333	0.316667	0.583333	0.5	0.6	0.516667	-0.4	0.8	0.3	0.75	0.0333333	0.633333
Firmicutes Ruminococcus	-0.75	-0.15	0.233333	-0.133333	0.1	0.333333	0.0166667	-0.666667	-0.0166667	0.45	-0.75	0.6	1	-0.133333	-0.116667	-0.833333	0.466667	0.733333	0.416667	0.583333	0.566667	0.666667	0.683333	-0.0333333	0.65	0.1	0.45	-0.383333	0.133333
Firmicutes Succiniclasticum	0.1	0.25	0.516667	-0.45	-0.416667	0.45	-0.666667	0.133333	0.466667	0.25	-0.433333	0.166667	-0.133333	1	0.65	0.0833333	-0.733333	-0.316667	-0.666667	-0.4	-0.4	-0.316667	-0.65	-0.616667	0.0833333	0.0666667	-0.116667	0.583333	0.7
Firmicutes [Mogibacteriaceae] Unclassified	-0.15	-0.283333	0.616667	-0.583333	-0.15	0.55	-0.366667	0.4	0.866667	0.366667	-0.3	0.35	-0.116667	0.65	1	-0.133333	-0.4	0.183333	-0.366667	0.133333	0.116667	0.116667	-0.316667	-0.683333	0.416667	0.233333	0.333333	0.5	0.633333
Spirochaetes Treponema	0.483333	0.183333	-0.283333	0.216667	-0.133333	-0.3	0	0.5	-0.133333	-0.216667	0.766667	-0.616667	-0.833333	0.0833333	-0.133333	1	-0.466667	-0.733333	-0.333333	-0.583333	-0.433333	-0.533333	-0.716667	0.116667	-0.766667	-0.116667	-0.366667	0.383333	-0.0833333
Acetic acid (mM)	-0.216667	-0.583333	-0.166667	-0.0166667	0.55	-0.2	0.566667	-0.216667	-0.25	-0.1	-0.0666667	0.316667	0.466667	-0.733333	-0.4	-0.466667	1	0.533333	0.816667	0.55	0.483333	0.633333	0.9	0.583333	0.233333	0.266667	0.316667	-0.8	-0.25
Butyric acid (mM)	-0.783333	-0.566667	0.466667	-0.333333	0.45	0.4	0.05	-0.383333	0.266667	0.366667	-0.483333	0.633333	0.733333	-0.316667	0.183333	-0.733333	0.533333	1	0.35	0.966667	0.916667	0.866667	0.683333	-0.283333	0.866667	-0.0666667	0.833333	-0.15	0.116667
Isobutyric acid (mM)	-0.166667	-0.483333	-0.3	0.05	0.3	-0.116667	0.616667	-0.0166667	-0.05	-0.0333333	0.0166667	0.316667	0.416667	-0.666667	-0.366667	-0.333333	0.816667	0.35	1	0.333333	0.383333	0.55	0.833333	0.65	0.0333333	0.633333	0.216667	-0.683333	-0.116667
Isovaleric acid (mM)	-0.683333	-0.666667	0.5	-0.366667	0.616667	0.366667	0.0333333	-0.316667	0.233333	0.233333	-0.333333	0.583333	0.583333	-0.4	0.133333	-0.583333	0.55	0.966667	0.333333	1	0.95	0.866667	0.65	-0.283333	0.816667	-0.15	0.883333	-0.0666667	0.1
Propionic acid (mM)	-0.783333	-0.683333	0.45	-0.283333	0.566667	0.45	0.0333333	-0.3	0.25	0.416667	-0.266667	0.5	0.566667	-0.4	0.116667	-0.433333	0.483333	0.916667	0.383333	0.95	1	0.916667	0.566667	-0.233333	0.683333	-0.05	0.883333	-0.0166667	0.15
Valeric acid (mM)	-0.716667	-0.8	0.466667	-0.366667	0.616667	0.533333	0.0166667	-0.35	0.233333	0.466667	-0.45	0.6	0.666667	-0.316667	0.116667	-0.533333	0.633333	0.866667	0.55	0.866667	0.916667	1	0.683333	-0.05	0.633333	0.233333	0.8	-0.216667	0.316667
Total VFA (mM)	-0.333333	-0.483333	-0.0333333	-0.0833333	0.466667	-0.0166667	0.433333	-0.333333	-0.1	-0.0666667	-0.3	0.516667	0.683333	-0.65	-0.316667	-0.716667	0.9	0.683333	0.833333	0.65	0.566667	0.683333	1	0.383333	0.466667	0.283333	0.416667	-0.666667	-0.15
Acetic acid (mol %)	0.283333	0	-0.783333	0.583333	0.0666667	-0.516667	0.616667	-0.05	-0.616667	-0.183333	0.35	-0.4	-0.0333333	-0.616667	-0.683333	0.116667	0.583333	-0.283333	0.65	-0.283333	-0.233333	-0.05	0.383333	1	-0.616667	0.383333	-0.5	-0.816667	-0.533333
Butyric acid (mol %)	-0.6	-0.4	0.716667	-0.616667	0.3	0.466667	-0.216667	-0.283333	0.466667	0.2	-0.65	0.8	0.65	0.0833333	0.416667	-0.766667	0.233333	0.866667	0.0333333	0.816667	0.683333	0.633333	0.466667	-0.616667	1	-0.15	0.8	0.133333	0.366667
Isobutyric acid (mol %)	0.0666667	-0.366667	-0.1	-0.2	-0.116667	0.166667	0.283333	0.366667	0.416667	0.183333	-0.116667	0.3	0.1	0.0666667	0.233333	-0.116667	0.266667	-0.0666667	0.633333	-0.15	-0.05	0.233333	0.283333	0.383333	-0.15	1	-0.0333333	-0.333333	0.4
Isovaleric acid (mol %)	-0.65	-0.7	0.683333	-0.666667	0.483333	0.433333	-0.05	-0.0333333	0.533333	0.233333	-0.283333	0.75	0.45	-0.116667	0.333333	-0.366667	0.316667	0.833333	0.216667	0.883333	0.883333	0.8	0.416667	-0.5	0.8	-0.0333333	1	0.216667	0.433333
Propionic acid (mol %)	0.0666667	0.1	0.583333	-0.366667	-0.05	0.45	-0.683333	0.216667	0.466667	0.0166667	0.0166667	0.0333333	-0.383333	0.583333	0.5	0.383333	-0.8	-0.15	-0.683333	-0.0666667	-0.0166667	-0.216667	-0.666667	-0.816667	0.133333	-0.333333	0.216667	1	0.483333
Valeric acid (mol %)	-0.133333	-0.416667	0.8	-0.816667	0.116667	0.716667	-0.566667	0.133333	0.683333	0.283333	-0.533333	0.633333	0.133333	0.7	0.633333	-0.0833333	-0.25	0.116667	-0.116667	0.1	0.15	0.316667	-0.15	-0.533333	0.366667	0.4	0.433333	0.483333	1
