# Supplementary material for: Investigating the antimethanogenic effects of selected nitro-compounds on methane production, rumen fermentation, and methanogenic archaea in vitro
Source: Appl Environ Microbiol. 2025 Nov 28;91(12):e01033-25. doi: 10.1128/aem.01033-25 (PMC12724261; doi:10.1128/aem.01033-25)
Supplement: Table S4 — Spearman correlation p-values. [file aem.01033-25-s0005.xlsx]

## Sheet: Table S4
Table S4. Spearman rank correlation p-values between rumen bacterial genera relative abundance and fermentation characteristics
	Bacteroidetes Bacteroidales Unclassified 2	Bacteroidetes Prevotella	Bacteroidetes S24-7 Unclassified	Bacteroidetes [Paraprevotellaceae] Unclassified 2	Fibrobacteres Fibrobacter	Firmicutes Clostridiales Unclassified 1	Firmicutes Clostridiales Unclassified 2	Firmicutes Lachnospiraceae Unclassified 1	Firmicutes Lachnospiraceae Unclassified 2	Firmicutes Butyrivibrio	Firmicutes Pseudobutyrivibrio	Firmicutes Ruminococcaceae Unclassified 2	Firmicutes Ruminococcus	Firmicutes Succiniclasticum	Firmicutes [Mogibacteriaceae] Unclassified	Spirochaetes Treponema	Acetic acid (mM)	Butyric acid (mM)	Isobutyric acid (mM)	Isovaleric acid (mM)	Propionic acid (mM)	Valeric acid (mM)	Total VFA (mM)	Acetic acid (mol %)	Butyric acid (mol %)	Isobutyric acid (mol %)	Isovaleric acid (mol %)	Propionic acid (mol %)	Valeric acid (mol %)
Bacteroidetes Bacteroidales Unclassified 2	0	1	1	1	1	1	1	1	1	1	1	1	1	1	1	1	1	1	1	1	1	1	1	1	1	1	1	1	1
Bacteroidetes Prevotella	0.51649	0	1	1	1	1	1	1	1	1	1	1	1	1	1	1	1	1	1	1	1	1	1	1	1	1	1	1	1
Bacteroidetes S24-7 Unclassified	0.432845	0.18747	0	1	1	1	1	1	1	1	1	1	1	1	1	1	1	1	1	1	1	1	1	1	1	1	1	1	1
Bacteroidetes [Paraprevotellaceae] Unclassified 2	0.797972	0.124977	0.00722479	0	1	1	1	1	1	1	1	1	1	1	1	1	1	1	1	1	1	1	1	1	1	1	1	1	1
Fibrobacteres Fibrobacter	0.932157	0.0199421	0.264586	0.487922	0	1	1	1	1	1	1	1	1	1	1	1	1	1	1	1	1	1	1	1	1	1	1	1	1
Firmicutes Clostridiales Unclassified 1	0.264586	0.286105	0.015944	0.286105	0.406397	0	1	1	1	1	1	1	1	1	1	1	1	1	1	1	1	1	1	1	1	1	1	1	1
Firmicutes Clostridiales Unclassified 2	0.966055	0.898353	0.0357696	0.46003	0.605901	0.0199421	0	1	1	1	1	1	1	1	1	1	1	1	1	1	1	1	1	1	1	1	1	1	1
Firmicutes Lachnospiraceae Unclassified 1	0.243952	0.765008	0.732368	0.46003	0.432845	0.35582	0.308495	0	1	1	1	1	1	1	1	1	1	1	1	1	1	1	1	1	1	1	1	1	1
Firmicutes Lachnospiraceae Unclassified 2	0.605901	0.308495	0.111633	0.029818	0.700094	0.243952	0.765008	0.111633	0	1	1	1	1	1	0.995664	1	1	1	1	1	1	1	1	1	1	1	1	1	1
Firmicutes Butyrivibrio	0.015944	0.732368	0.575515	0.86469	0.668231	0.0876228	0.575515	0.380713	0.575515	0	1	1	1	1	1	1	1	1	1	1	1	1	1	1	1	1	1	1	1
Firmicutes Pseudobutyrivibrio	0.224216	0.765008	0.0876228	0.308495	0.797972	0.0424423	0.139227	0.0769288	0.63682	0.224216	0	1	1	1	1	1	1	1	1	1	1	1	1	1	1	1	1	1	1
Firmicutes Ruminococcaceae Unclassified 2	0.286105	0.170471	0.0580731	0.00526569	0.575515	0.33174	0.898353	1	0.0876228	0.898353	0.0991858	0	1	1	1	1	1	1	1	1	1	1	1	1	1	1	1	1	1
Firmicutes Ruminococcus	0.0199421	0.700094	0.545699	0.732368	0.797972	0.380713	0.966055	0.0498672	0.966055	0.224216	0.0199421	0.0876228	0	1	1	1	1	1	1	1	1	1	1	1	1	1	1	1	1
Firmicutes Succiniclasticum	0.797972	0.51649	0.15439	0.224216	0.264586	0.224216	0.0498672	0.732368	0.205386	0.51649	0.243952	0.668231	0.732368	0	1	1	1	1	1	1	1	1	1	1	1	1	1	1	1
Firmicutes [Mogibacteriaceae] Unclassified	0.700094	0.46003	0.0769288	0.0991858	0.700094	0.124977	0.33174	0.286105	0.0024954	0.33174	0.432845	0.35582	0.765008	0.0580731	0	1	1	1	1	1	1	1	1	1	1	1	1	1	1
Spirochaetes Treponema	0.18747	0.63682	0.46003	0.575515	0.732368	0.432845	1	0.170471	0.732368	0.575515	0.015944	0.0769288	0.00526569	0.831214	0.732368	0	1	1	1	1	1	1	1	1	1	1	1	1	1
Acetic acid (mM)	0.575515	0.0991858	0.668231	0.966055	0.124977	0.605901	0.111633	0.575515	0.51649	0.797972	0.86469	0.406397	0.205386	0.0245542	0.286105	0.205386	0	1	1	1	1	1	0.379111	1	1	1	1	1	1
Butyric acid (mM)	0.0125199	0.111633	0.205386	0.380713	0.224216	0.286105	0.898353	0.308495	0.487922	0.33174	0.18747	0.0670858	0.0245542	0.406397	0.63682	0.0245542	0.139227	0	1	0.00874943	0.204674	0.995664	1	1	0.995664	1	1	1	1
Isobutyric acid (mM)	0.668231	0.18747	0.432845	0.898353	0.432845	0.765008	0.0769288	0.966055	0.898353	0.932157	0.966055	0.406397	0.264586	0.0498672	0.33174	0.380713	0.00722479	0.35582	0	1	1	1	1	1	1	1	1	1	1
Isovaleric acid (mM)	0.0424423	0.0498672	0.170471	0.33174	0.0769288	0.33174	0.932157	0.406397	0.545699	0.545699	0.380713	0.0991858	0.0991858	0.286105	0.732368	0.0991858	0.124977	2.15503127483577e-05	0.380713	0	0.0354882	0.995664	1	1	1	1	0.637791	1	1
Propionic acid (mM)	0.0125199	0.0424423	0.224216	0.46003	0.111633	0.224216	0.932157	0.432845	0.51649	0.264586	0.487922	0.170471	0.111633	0.286105	0.765008	0.243952	0.18747	0.000506619	0.308495	8.76252396508624e-05	0	0.204674	1	1	1	1	0.637791	1	1
Valeric acid (mM)	0.029818	0.00962792	0.205386	0.33174	0.0769288	0.139227	0.966055	0.35582	0.545699	0.205386	0.224216	0.0876228	0.0498672	0.406397	0.765008	0.139227	0.0670858	0.0024954	0.124977	0.0024954	0.000506619	0	1	1	1	1	1	1	1
Total VFA (mM)	0.380713	0.18747	0.932157	0.831214	0.205386	0.966055	0.243952	0.380713	0.797972	0.86469	0.432845	0.15439	0.0424423	0.0580731	0.406397	0.029818	0.000943062	0.0424423	0.00526569	0.0580731	0.111633	0.0424423	0	1	1	1	1	1	1
Acetic acid (mol %)	0.46003	1	0.0125199	0.0991858	0.86469	0.15439	0.0769288	0.898353	0.0769288	0.63682	0.35582	0.286105	0.932157	0.0769288	0.0424423	0.765008	0.0991858	0.46003	0.0580731	0.46003	0.545699	0.898353	0.308495	0	1	1	1	1	1
Butyric acid (mol %)	0.0876228	0.286105	0.029818	0.0769288	0.432845	0.205386	0.575515	0.46003	0.205386	0.605901	0.0580731	0.00962792	0.0580731	0.831214	0.264586	0.015944	0.545699	0.0024954	0.932157	0.00722479	0.0424423	0.0670858	0.205386	0.0769288	0	1	1	1	1
Isobutyric acid (mol %)	0.86469	0.33174	0.797972	0.605901	0.765008	0.668231	0.46003	0.33174	0.264586	0.63682	0.765008	0.432845	0.797972	0.86469	0.545699	0.765008	0.487922	0.86469	0.0670858	0.700094	0.898353	0.545699	0.46003	0.308495	0.700094	0	1	1	1
Isovaleric acid (mol %)	0.0580731	0.0357696	0.0424423	0.0498672	0.18747	0.243952	0.898353	0.932157	0.139227	0.545699	0.46003	0.0199421	0.224216	0.765008	0.380713	0.33174	0.406397	0.00526569	0.575515	0.0015905	0.0015905	0.00962792	0.264586	0.170471	0.00962792	0.932157	0	1	1
Propionic acid (mol %)	0.86469	0.797972	0.0991858	0.33174	0.898353	0.224216	0.0424423	0.575515	0.205386	0.966055	0.966055	0.932157	0.308495	0.0991858	0.170471	0.308495	0.00962792	0.700094	0.0424423	0.86469	0.966055	0.575515	0.0498672	0.00722479	0.732368	0.380713	0.575515	0	1
Valeric acid (mol %)	0.732368	0.264586	0.00962792	0.00722479	0.765008	0.029818	0.111633	0.732368	0.0424423	0.46003	0.139227	0.0670858	0.732368	0.0357696	0.0670858	0.831214	0.51649	0.765008	0.765008	0.797972	0.700094	0.406397	0.700094	0.139227	0.33174	0.286105	0.243952	0.18747	0
